# Supplementary material for: Global funding trends for malaria research in sub-Saharan Africa: a systematic analysis
Source: Lancet Glob Health. 2017 Jun 28;5(8):e772–81. doi: 10.1016/S2214-109X(17)30245-0 (PMC5567191; doi:10.1016/S2214-109X(17)30245-0)
Supplement: Supplementary Appendix 2 [file mmc2.xlsx]

## Sheet: Notes
Disaggregated data on funding for malaria control (FMC) kindly provided by Dr David Pigott (Institute for Health Metrics and Evaluation, Washington, USA) .
The 'national level breakdown' tab is the previously-published data newly-presented here per year, by African nation
Most of this data was previously published at the following reference
Pigott DM, Atun R, Moyes CL, Hay SI, Gething PW. Funding for malaria control 2006-2010: a comprehensive global assessment. Malar J 2012; 11: 246.
An additional year of data, provided by Dr Pigott, have been included here.

## Sheet: FMC data
									Funding for malaria control (FMC)
(all US$)	GDP per capita	Government	Global Fund[1]	PMI[2]	DAC[3]	UNICEF[4]	World Bank	External Funds	Government (internal)	Total funds	Ranking
Angola	4422.54	17500000	42494446	99046000	64944738	3112520	0	209597704	17500000	227097704	13
Benin	749.51	12833795	29217092	54061000	27861040	1733580	28416667	141289379	12833795	154123174	17
Botswana	7402.93	3394827	0	0	0	210140	0	210140	3394827	3604967	44
Burkina Faso	535.58	3248858	66696217	0	7963225	1428210	6576922	82664574	3248858	85913432	22
Burundi	192.12	3245880	36147767	0	13296476	3411260	0	52855503	3245880	56101383	26
Cameroon	1142.59	1600715	31142976	0	410261	216290	0	31769527	1600715	33370242	28
Cape Verde	3322.77	1619663	0	0	22551	0	0	22551	1619663	1642214	45
Central African Republic	457.39	41738	11760854	0	0	1171070	0	12931924	41738	12973662	38
Chad	675.83	3212922	27717061	0	0	2014912	0	29731973	3212922	32944895	30
Comoros	736.44	362397	5641387	0	0	47900	0	5689287	362397	6051684	41
Congo	2942.84	7187341	11944189	0	1963992	748780	0	14656961	7187341	21844302	35
Cote d'Ivoire	1154.14	42461477	79477156	0	1915364	145990	0	81538510	42461477	123999987	18
Democratic Republic of Congo	199.27	10000000	145112573	18000000	32794887	7175820	31607268	234690548	10000000	244690548	11
Djibouti	1180.42	1392460	2611945	0	0	270240	0	2882185	1392460	4274645	43
Equatorial Guinea	19997.8	8878011	20406808	0	0	4480	0	20411288	8878011	29289299	31
Eritrea	402.96	1773963	30665177	0	0	235040	1766667	32666884	1773963	34440847	27
Ethiopia	358.25	37043484	240429581	79801000	55069461	4069500	33700000	413069542	37043484	450113026	3
Gabon	8642.8	6337440	13304712	0	70	1650	0	13306432	6337440	19643872	36
Ghana	1283.46	27186000	87142123	76640000	66002836	2593550	6086955	238465464	27186000	265651464	8
Guinea	451.89	7118224	13177292	0	1307301	1432893	4571706	20489192	7118224	27607416	33
Guinea-Bissau	579.79	500000	10960575	0	0	573900	0	11534475	500000	12034475	39
Kenya	775.28	54113710	141619362	91058000	113819474	442660	18452381	365391877	54113710	419505587	4
Liberia	246.91	319591	23667099	44699000	19236382	451300	0	88053781	319591	88373372	21
Madagascar	421	1141391	98033869	74631000	51508248	5009250	0	229182367	1141391	230323758	12
Malawi	342.68	118405968	42133044	83099000	57936573	254380	5000000	188422997	118405968	306828965	6
Mali	601.92	1063347	12652150	65269000	33348228	37600	7810000	119116978	1063347	120180325	19
Mauritania	1051.02	716270	4330589	0	0	63248	8286218	12680055	716270	13396325	37
Mozambique	409.83	13381918	76452265	101797000	79936178	1000180	0	259185623	13381918	272567541	7
Namibia	5330.18	45813455	14094700	0	0	2070	0	14096770	45813455	59910225	24
Niger	357.71	302800	40003305	0	6403198	3940340	9230770	59577613	302800	59880413	25
Nigeria	1222.48	25071400	282863339	18000000	68691247	1682890	217777777	589015253	25071400	614086653	1
Rwanda	529.71	2900000	116206881	72641000	53069166	155960	0	242073007	2900000	244973007	10
Sao Tome and Principe	1189.9	742945	4789700	0	167673	13330	0	4970703	742945	5713648	42
Senegal	1041.85	2500000	32532473	77438000	49294386	850820	11729908	171845587	2500000	174345587	16
Sierra Leone	324.67	1555496	13347091	0	11055525	1758950	0	26161566	1555496	27717062	32
Somalia	254.21	0	21781142	0	2053785	29730	0	23864657	0	23864657	34
South Africa	7254.81	259064906	2687398	0	105	0	0	2687503	259064906	261752409	9
Sudan	1584.64	40185187	110703082	0	28705996	813670	14750000	154972748	40185187	195157935	14
Swaziland	3073.44	3231360	7687785	0	0	2110	0	7689895	3231360	10921255	40
Tanzania	514.18	79719592	209987087	163225000	115512893	1214760	21875000	511814740	79719592	591534332	2
The Gambia	466.63	3087924	29890176	0	0	195580	0	30085756	3087924	33173680	29
Togo	523.14	93707542	23925034	0	20701	192154	0	24137889	93707542	117845431	20
Uganda	508.93	24000000	111290939	109422000	59527810	3194060	0	283434809	24000000	307434809	5
Zambia	1237.18	5798000	46032137	72308000	45614090	1093230	18837210	183884667	5798000	189682667	15
Zimbabwe	594.52	7900000	63989100	0	1801532	392400	0	66183032	7900000	74083032	23

## Sheet: National level breakdown
Funding for malaria control in sub-Sahara African nations 2006-11
	2006	2007	2008	2009	2010	2011
Angola	14734844	37735867	52503740	51579191	70544062	73880096	300977800
Benin	9105313	14040422	34222888	35901249	60657132	49618684	203545688
Botswana	242858	456405	1310910	876647	718147	2265054	5870021
Burkina Faso	2008450	2223388	10188254	19304580	51372836	21623984	106721492
Burundi	4743599	4567998	15879604	8262425	22647757	11845002	67946385
Cameroon	8984238	5661828	6290085	9947131	2366405	66604785	99854472
Cape Verde	327422	304871	304871	342689	362361	387087	2029301
Central African Republic	4250343	4470849	2731552	9160	1511758	839325	13812987
Chad	66770	900750	1834228	6005033	23752355	5362816	37921952
Comoros	526648	443485	353958	343040	4367285	1219847	7254263
Congo	690994	2474446	1284357	1994534	14090715	3216107	23751153
Cote d'Ivoire	2.83089e+06	7775908	6360817	22038356	65931802	24090529	1.29028e+08
Democratic Republic of Congo	12356927	17290199	39858150	89690127	85495145	86687088	331377636
Djibouti	252000	2020586	2112268	872597	770990	735427	6763868
Equatorial Guinea	4375505	2965663	8886401	5513021	7548709	4776565	34065864
Eritrea	1676635	3708161	5610127	1007388	22394589	5342973	39739873
Ethiopia	91670433	39564312	46099656	176347197	96431428	127870147	577983173
Gabon	5371605	4209115	2632505	5185401	2271852	1400769	21071247
Ghana	8445041	28657432	39289148	70571928	116687915	82189995	345841459
Guinea	5042700	5721955	3596623	2412534	14860054	12405135	44039001
Guinea-Bissau	474880	1141097	1644340	1748413	7078475	3031660	15118865
Kenya	68527551	69324755	75271420	108896371	127485490	172378668	621884255
Liberia	6007035	3012624	26250975	25226199	27604610	32995614	121097057
Madagascar	8217060	28405231	39738922	43623903	120789460	68784686	309559262
Malawi	30744781	56034207	73854695	63782354	82412928	117736222	424565187
Mali	4307913	10729597	26464307	32046320	47563731	54105956	175217824
Mauritania	1797969	3316976	3324223	2493012	2464145	1977142	15373467
Mozambique	2.25611e+07	4.78552e+07	5.75129e+07	5.22253e+07	9.13427e+07	79363699	3.50861e+08
Namibia	8995073	13852066	9474707	13860401	13727978	14867353	74777578
Niger	7223954	5252624	15362869	21639300	10712147	4497014	64687908
Nigeria	19728532	83802908	89990046	310810196	109754971	172087492	786174145
Rwanda	34193713	24011794	54658643	79872387	52236470	54058280	299031287
Sao Tome and Principe	1156952	536782	2608799	202515	1208600	2215589	7929237
Senegal	13233615	21788641	45864178	45956298	47649445	43517067	218009244
Sierra Leone	4194044	2991970	6369095	5228237	8933716	14399342	42116404
Somalia	4331679	7314999	3877818	3116886	5223275	2594870	26459527
South Africa	2.65359e+07	1.5731e+08	2.52483e+07	2.76172e+07	2.55529e+07	13203217	2.75468e+08
Sudan	14970869	22518592	32945886	35875457	38301590	33895699	178508093
Swaziland	1.88447e+06	1.5253e+06	1.39587e+06	3.85749e+06	2.86214e+06	1.23848e+06	1.27637e+07
Tanzania	53063205	81364581	140815684	153495982	170338597	150907313	749985362
The Gambia	3057369	7380371	6210670	6.99259e+06	9.53268e+06	8.10199e+06	4.12757e+07
Togo	9878633	14467749	24029201	13483385	55853915	46235093	163947976
Uganda	41749934	38320175	53008773	82002993	92352934	82927837	390362646
Zambia	18136603	32511631	43597548	44529132	50907753	63371529	253054196
Zimbabwe	2531165	11868354	1896290	37528604	19869329	40436751	114130493
Sum total	5.85207e+08	9.31832e+08	1.14277e+09	1.72432e+09	1.88654e+09	1.86129e+09	8.13195e+09
